# Supplementary material for: Fish Intake in Relation to Fatal and Non-Fatal Cardiovascular Risk: A Systematic Review and Meta-Analysis of Cohort Studies
Source: Nutrients. 2023 Oct 26;15(21):4539. doi: 10.3390/nu15214539 (PMC10647504; doi:10.3390/nu15214539)
Supplement: Supplementary file 1 [file nutrients-15-04539-s001.zip › supplementary material S1--Search string.txt]

((adults) OR (healthy adults) OR (aged) OR (elderly) NOT (infant) NOT (children) NOT (adolescents) NOT (teen) NOT (teen agers)) AND ((diet) OR (food) OR (nutrients) OR (dietary) OR (healthy food) OR (healthy diet) OR (Mediterranean diet) OR (fish) OR (fried fish) OR (steam fish) OR (roasted fish) OR (canned fish) OR (seafood) OR (fatty fish) OR (hake) OR (salmon) OR (tuna) OR (mackerel) OR (bluefish) OR (darkfish) OR (mollusks) OR (shellfish) OR (Crustaceans) OR (shrimp) OR (crayfish) OR (crab) OR (lobster) OR (clams) OR (scallops) OR (oysters) OR (mussels) OR (fresh water fish) OR (trout) OR (carp) OR (fishcat) OR (pike) OR (perch) OR (bass) OR (white fish)) AND ((coronary heart disease) OR (coronary heart failure) OR (congestive heart disease) OR (stroke) OR (ischemic stroke) OR (hemorrhagic stroke) OR (cerebrovascular disease) OR (peripheral arterial disease) OR (deep vein thrombosis) OR (pulmonary embolism) OR (myocardial infarction) OR (heart failure) OR (cardiovascular mortality) OR (cardiovascular death) OR (mortality) OR (death)) AND ((cohort) OR (cohort study) OR (survey) OR (population) OR (population based) OR (national registry) OR (registry) OR (prospective) NOT (retrospective) NOT (cross sectional) NOT (experimental) NOT (randomized) NOT (trial) NOT (clinical trial) NOT (intervention) NOT (meta-analysis) NOT (review) NOT (systematic review) NOT (letter) NOT (editorial)) 
